# Supplementary material for: Selective Modulation of Interhemispheric Functional Connectivity by HD-tACS Shapes Perception
Source: PLoS Biol. 2014 Dec 30;12(12):e1002031. doi: 10.1371/journal.pbio.1002031 (PMC4280108; doi:10.1371/journal.pbio.1002031)
Supplement: Data S1 — Related to Results. Excel table containing individual observations underlying summary data presented in the figures and the main manuscript. (XLSX) [file pbio.1002031.s007.xlsx]

## Sheet: Fig2A-C
Coherence vertical/horizontal
Related to Figure 2A-C
Subject	vertical-delta	vertical-alpha	vertical-beta1	vertical-beta2	vertical-gamma1	vertical-gamma2	vertical-gamma3		horizontal-delta	horizontal-alpha	horizontal-beta1	horizontal-beta2	horizontal-gamma1	horizontal-gamma2	horizontal-gamma3
1	0.798753	0.794535	0.644127	0.556214	0.543884	0.531554	0.621285		0.837617	0.832572	0.698122	0.566516	0.557905	0.549295	0.708839
2	0.866725	0.852369	0.671231	0.649163	0.610931	0.572698	0.632415		0.831695	0.797899	0.620482	0.634042	0.588397	0.542752	0.615128
3	0.860812	0.837969	0.630742	0.61143	0.456431	0.301432	0.371013		0.840174	0.788972	0.616124	0.526548	0.44064	0.354732	0.310366
4	0.708702	0.722161	0.631183	0.683991	0.649267	0.614544	0.613457		0.679669	0.683518	0.606749	0.674381	0.628992	0.583604	0.581113
5	0.931916	0.893088	0.743862	0.608547	0.559735	0.510924	0.554444		0.946937	0.928723	0.789811	0.647347	0.619385	0.591423	0.649104
6	0.84704	0.838987	0.705074	0.599031	0.544417	0.489802	0.491911		0.855575	0.846338	0.686811	0.553156	0.51466	0.476164	0.532976
7	0.831644	0.833129	0.675784	0.584072	0.568967	0.553863	0.604369		0.868746	0.857732	0.745411	0.587607	0.550673	0.513739	0.649563
8	0.80261	0.805276	0.637508	0.536062	0.501246	0.466429	0.518981		0.790392	0.81037	0.639331	0.531824	0.510466	0.489107	0.562748
9	0.831123	0.886247	0.752835	0.626109	0.594677	0.563245	0.58611		0.881578	0.864045	0.801729	0.694207	0.6471	0.599993	0.627827
10	0.910081	0.886681	0.710972	0.559542	0.505348	0.451155	0.508782		0.89741	0.878184	0.779559	0.663041	0.655594	0.648147	0.677088
11	0.902906	0.909191	0.705873	0.423643	0.367895	0.312147	0.450938		0.897317	0.882023	0.704793	0.393274	0.401472	0.40967	0.586893
12	0.846711	0.884626	0.711818	0.572634	0.50666	0.440687	0.508911		0.863097	0.845761	0.741518	0.629045	0.580186	0.531327	0.627269
13	0.839026	0.829616	0.7501	0.653256	0.618882	0.584508	0.671371		0.832887	0.84177	0.748473	0.676339	0.671084	0.665829	0.708254
14	0.700732	0.68032	0.588866	0.570012	0.591942	0.613872	0.720673		0.872508	0.819692	0.812519	0.79011	0.799257	0.808404	0.756091

## Sheet: Fig3A
Behavioral Data		Motion Ratio
Related to Figure 3A and Figure 4F
Subject	IN-Sham	ANTI-Sham	IN-40Hz	ANTI-40Hz	IN-Post	ANTI-Post
1	0.511113	0.518223	0.495013	0.463217	0.489579	0.505538
2	0.479023	0.48781	0.50637	0.434583	0.491457	0.456026
3	0.485665	0.40402	0.502213	0.427361	0.479402	0.424584
4	0.531916	0.526948	0.570974	0.580918	0.613394	0.545346
5	0.499658	0.548956	0.526694	0.508335	0.520015	0.531493
6	0.550277	0.752763	0.468013	0.503791	0.565678	0.654648
7	0.535453	0.475112	0.542727	0.506136	0.522117	0.495664
8	0.452998	0.453132	0.506542	0.475775	0.458557	0.450433
9	0.485116	0.43231	0.489061	0.519612	0.501545	0.485642
10	0.535045	0.514025	0.497929	0.480509	0.531893	0.512139
11	0.336675	0.499868	0.411893	0.424948	0.378883	0.426793
12	0.450514	0.428904	0.41177	0.377479	0.404886	0.338502
13	0.424286	0.430935	0.540467	0.472186	0.426766	0.496889
14	0.451078	0.443871	0.54325	0.435256	0.484952	0.502185

## Sheet: Fig3B
Behavioral Data		Switchrate
Related to Figure 3B
Subject	IN-Sham	ANTI-Sham	IN-40Hz	ANTI-40Hz	IN-Post	ANTI-Post
1	17.2	20.7	24.7778	19.65	23.5	20.2
2	23.1	21.8	22.6316	36	21.1	21.9
3	6.6	5	7.05	5	5.2	4
4	16.7	13.6	7.65	8.40909	12	8.6
5	11.2	11.6	16.95	13.95	9.7	10.5
6	2	1.7	1.1	1	1.3	0.7
7	25.8	24.6	17.2632	17.6	12.9	17
8	27.6	17	18.45	17.65	21.8	17.5
9	5.4	7.7	6.5	9.05263	7.9	10.1077
10	5.6	3.9	5.25	3.68421	3.8	3.4
11	14.3	12.7	12.55	20.1053	12	20.3
12	4.7	2.2	2.94444	2	1.8	1.2
13	4.6	2.4	4.55	3.5	4.1	2.8
14	2.5	2.4	2.3	1.05263	1	3.3

## Sheet: Fig4A-B
Gamma coherence vertical/horizontal during stimulation
Related to Figure 4A/B
Subject	IN-vertical	IN-horizontal	ANTI-vertical	ANTI-horizontal
1	0.632967	0.642749	0.303888	0.627344
2	0.788186	0.789561	0.40431	0.42733
3	0.409495	0.462095	0.401799	0.372324
4	0.784221	0.784809	0.228745	0.291387
5	0.410621	0.55344	0.246524	0.304393
6	0.547658	0.543835	0.437917	0.424867
7	0.693074	0.712923	0.406067	0.312545
8	0.55631	0.539313	0.297966	0.386198
9	0.570968	0.605466	0.366416	0.219822
10	0.543118	0.634517	0.24379	0.634538
11	0.475142	0.667285	0.326643	0.50271
12	0.794483	0.802953	0.353612	0.610384
13	0.750713	0.7517	0.384696	0.580055
14	0.639901	0.75198	0.558236	0.48474

## Sheet: Fig4D
Online EEG Data		Gamma Coherence
Related to Figure 4D
Subject	IN-Sham	IN-Stim	IN-Post	ANTI-Sham	ANTI-Stim	ANTI-Post
1	0.794849	0.679944	0.761731	0.752929	0.707128	0.779636
2	0.619763	0.617735	0.682755	0.517273	0.496462	0.626255
3	0.575043	0.722902	0.601211	0.571059	0.618246	0.609609
4	0.783855	0.764646	0.674966	0.749582	0.439195	0.828031
5	0.72793	0.771952	0.676338	0.774266	0.587073	0.695432
6	0.639605	0.676644	0.660798	0.571172	0.714877	0.630491
7	0.568062	0.733098	0.553695	0.6007	0.584253	0.563929
8	0.761023	0.786168	0.786138	0.709132	0.479993	0.753123
9	0.724085	0.741785	0.666003	0.625998	0.680146	0.782278
10	0.673029	0.794547	0.632944	0.67606	0.800067	0.59906
11	0.643256	0.875185	0.699123	0.676845	0.683117	0.631379
12	0.684011	0.749652	0.675262	0.622157	0.850934	0.671952
13	0.690376	0.841665	0.680186	0.599871	0.773492	0.651526
14	0.75553	0.647633	0.782578	0.762523	0.575894	0.73977

## Sheet: Fig 4H
Online EEG Data		Spectral Power
Related to Figure 4H
Subject	IN-Sham	IN-Stim	IN-Post	ANTI-Sham	ANTI-Stim	ANTI-Post
1	0.0977347	0.203652	0.126844	0.0848837	0.0609978	0.115193
2	0.118578	0.147804	0.126029	0.128543	0.104927	0.15809
3	0.221927	0.244592	0.277819	0.220371	0.223427	0.215684
4	0.196226	0.305364	0.244812	0.138268	0.891865	0.259072
5	0.112212	0.0793083	0.150332	0.101778	0.154933	0.198892
6	0.132471	0.124095	0.113143	0.147802	0.264335	0.131591
7	0.102287	0.0527086	0.0929756	0.100721	0.0879726	0.0988217
8	0.103992	0.0864085	0.0987802	0.0697687	0.0796094	0.103034
9	0.298774	0.198346	0.278876	0.21504	0.17804	0.431882
10	0.162382	0.117638	0.16205	0.164436	0.133616	0.152031
11	0.127405	0.144206	0.160835	0.149965	0.137062	0.140277
12	0.152795	0.163971	0.161925	0.174175	0.154878	0.163333
13	0.146698	0.16844	0.288109	0.148753	0.120264	0.171206
14	0.173432	0.225885	0.335459	0.158126	0.474377	0.242332

## Sheet: Fig5B
Offline EEG Data		Gamma Coherence
Related to Figure 5B
Subject	IN-RS1	IN-RS2	IN-RS3	IN-RS4	IN-RS5	IN-RS6	ANTI-RS1	ANTI-RS2	ANTI-RS3	ANTI-RS4	ANTI-RS5	ANTI-RS6
1	0.892237	0.907275	0.913695	0.936602	0.927398	0.9626	0.867799	0.875614	0.865509	0.863446	0.893488	0.903273
2	0.963905	0.921783	0.924398	0.955773	0.938284	0.932803	0.90921	0.882967	0.900533	0.907172	0.839128	0.907955
3	0.875392	0.834438	0.88955	0.908441	0.869005	0.920706	0.863869	0.837767	0.825815	0.879261	0.851755	0.85455
4	0.945021	0.932519	0.925191	0.903401	0.897994	0.914326	0.965045	0.936477	0.937993	0.887834	0.955057	0.971218
5	0.817907	0.854418	0.838631	0.873195	0.823368	0.857865	0.821988	0.880195	0.83007	0.866656	0.873997	0.870017
6	0.881127	0.827107	0.928033	0.860751	0.857464	0.870239	0.842831	0.876884	0.784889	0.772541	0.862873	0.776508
7	0.849192	0.86885	0.853242	0.841105	0.845413	0.852921	0.904062	0.8397	0.860978	0.843676	0.825741	0.89085
8	0.889779	0.794998	0.930761	0.888268	0.931229	0.893207	0.932564	0.933798	0.96938	0.94723	0.927416	0.961765
9	0.971971	0.959295	0.961399	0.983317	0.918375	0.976799	0.996677	0.964929	0.944778	0.925414	0.955561	0.995277
10	0.951554	0.958371	0.950763	0.968878	0.955866	0.974268	0.887185	0.945678	0.946005	0.914207	0.893369	0.896185
11	0.818298	0.8482	0.886044	0.853709	0.8617	0.859157	0.798493	0.827334	0.832283	0.82269	0.847961	0.886379
12	0.967999	0.971852	0.95809	0.974051	0.974415	0.976838	0.961175	0.966697	0.9364	0.953418	0.97106	0.953499
13	0.90501	0.905046	0.943759	0.946394	0.926692	0.94075	0.840408	0.867557	0.875323	0.860516	0.953109	0.867906
14	0.935616	0.898223	0.939965	0.938729	0.947685	0.924145	0.86077	0.901863	0.889186	0.863115	0.918543	0.888353

## Sheet: Fig5D
Offline EEG Data		Relative Spectral Power
Related to Figure 5D
Subject	IN-RS1	IN-RS2	IN-RS3	IN-RS4	IN-RS5	IN-RS6	ANTI-RS1	ANTI-RS2	ANTI-RS3	ANTI-RS4	ANTI-RS5	ANTI-RS6
1	1	1.06609	0.83342	0.82901	1.07764	2.00339	0.693255	0.736833	0.786477	0.862894	1.05394	1.18809
2	1	0.816198	0.482219	0.506474	0.594039	0.667192	0.495396	0.615578	0.789343	0.508451	0.780577	0.819809
3	1	0.855865	1.0515	1.10744	1.01358	0.114126	0.645733	0.712251	0.913103	0.864107	0.877497	0.79084
4	1	0.447965	0.787896	0.886841	0.690117	0.720572	0.861855	0.630429	0.644194	0.691876	0.669494	1.06305
5	1	0.771756	0.878351	0.807337	1.74325	0.983275	0.736134	0.944303	0.68385	0.402822	0.627364	0.987802
6	1	0.845742	1.70576	1.65258	1.94037	3.44722	1.59874	1.68395	1.16628	0.840624	1.15882	3.01552
7	1	0.833122	0.858983	0.883612	0.980698	0.959526	1.22803	0.750748	0.902877	0.835892	1.61586	1.05887
8	1	0.974603	1.11381	1.25204	1.51536	0.907442	1.09866	0.806662	1.6789	0.852703	1.15996	1.14293
9	1	1.80176	0.678316	0.744339	0.879591	1.40483	7.74497	0.700371	0.804403	0.725967	0.820374	5.99819
10	1	1.03053	0.758908	1.1826	1.55373	1.51246	1.3229	0.861408	1.28986	1.24079	1.05958	1.51437
11	1	0.941986	1.52625	1.70837	2.38626	2.1648	0.757337	0.804467	1.16141	1.41136	1.07013	1.78844
12	1	1.07987	0.697023	1.1174	1.2493	1.4141	1.11809	1.11069	1.14669	1.30569	1.74826	1.05726
13	1	0.888803	0.7686	0.745534	0.967533	0.975536	0.601931	0.788627	0.704869	0.601825	1.46714	0.764671
14	1	0.142414	1.8063	0.977618	1.6109	1.50271	0.829972	1.13233	1.17038	1.07518	1.38565	1.02708

## Sheet: Fig6C
Entropy Modulation
Related to Figure 6C
Subject
1	100	83.3772	108.055
2	100	78.9293	102.063
3	100	75.9972	126.678
4	100	89.9306	114.049
5	100	84.8721	99.7254
6	100	120.346	108.259
7	100	61.6004	96.4925
8	100	81.6797	125.188
9	100	64.0215	125.119
10	100	48.3806	48.0189
11	100	66.8602	92.6268
12	100	56.8883	82.1895
13	100	66.4381	109.054
14	100	88.268	69.9109

## Sheet: Fig6D
Entropy Modulation
Related to Figure 6D
Subject	Sham - Delta/Theta	Sham - Alpha	Sham - Beta	Sham - Gamma		Stim - Delta/Theta	Stim - Alpha	Stim - Beta	Stim - Gamma		Post - Delta/Theta	Post - Alpha	Post - Beta	Post - Gamma
1	100	100	100	100		86.1265	84.301	78.5933	74.9113		79.7398	91.9564	89.8638	110.833
2	100	100	100	100		87.049	83.1303	84.3797	89.5378		100.106	99.6093	98.9958	108.163
3	100	100	100	100		101.697	71.3027	82.5038	85.42		115.785	123.522	137.849	160.276
4	100	100	100	100		71.9261	103.693	76.6087	76.0071		87.5191	106.699	104.492	101.035
5	100	100	100	100		82.9867	80.1319	87.2119	77.8976		113.078	130.971	159.955	162.665
6	100	100	100	100		92.7672	98.6307	128.445	180.723		92.9526	78.5558	104.803	85.1228
7	100	100	100	100		90.3956	88.2073	75.7256	55.2222		90.2279	110.595	94.6219	79.4912
8	100	100	100	100		93.493	80.0768	74.5235	75.6753		123.55	123.869	130.078	122.305
9	100	100	100	100		113.193	73.7714	82.8555	66.6372		109.095	94.6258	141.02	161.109
10	100	100	100	100		74.6541	49.5108	50.9826	45.964		65.3418	47.4097	38.7525	43.1089
11	100	100	100	100		143.386	83.9594	71.4296	71.9165		90.8807	78.9877	94.7392	110.932
12	100	100	100	100		104.591	79.1079	80.0807	65.7892		111.862	79.346	100.065	87.6365
13	100	100	100	100		81.9429	69.1162	60.4608	68.2585		77.2573	88.6111	94.1118	114.761
14	100	100	100	100		112.108	111.197	81.8925	88.4831		167.471	72.1738	66.713	94.1485

[truncated: 2 more sheets: Fig7A, Fig7D]
